# Supplementary material for: Preclassification of Broadband and Sparse Infrared Data by Multiplicative Signal Correction Approach
Source: Molecules. 2022 Apr 1;27(7):2298. doi: 10.3390/molecules27072298 (PMC9000438; doi:10.3390/molecules27072298)
Supplement: Supplementary file 1 [file molecules-27-02298-s001.zip]

Archive with 1 entries (1 files):
- molecules-1621374-supplementary.pdf
